# Supplementary material for: Thieno-Thiazolostilbenes, Thienobenzo-Thiazoles, and Naphtho-Oxazoles: Computational Study and Cholinesterase Inhibitory Activity
Source: Molecules. 2023 Apr 27;28(9):3781. doi: 10.3390/molecules28093781 (PMC10180155; doi:10.3390/molecules28093781)
Supplement: Supplementary file 1 [file molecules-28-03781-s001.zip]

Archive with 1 entries (1 files):
- molecules-2348300-SI.pdf
